# Supplementary material for: Assessing the response to genomic selection by simulation
Source: Theor Appl Genet. 2022 Jul 14;135(8):2891–905. doi: 10.1007/s00122-022-04157-1 (PMC9325815; doi:10.1007/s00122-022-04157-1)
Supplement: Supplementary file 4 — Supplementary file4 (R 1 kb) [file 122_2022_4157_MOESM4_ESM.r]

#### Upload the R packages ####
library(Matrix)
library(asreml)
library(tictoc)

rm(list = ls())
options(scipen = 999, digits = 5)

#### Matrix preparation prior to simulation ####
#### Reload ASReml Results ####
fit.cycle1 <- readRDS("...")

#### Take the variance components ####
varcomp <- summary(fit.cycle1)$varcomp
varcomp$Comp <- rownames(varcomp)

#### Reload the GBLUP VCOV ####
gblup.vcov <- readRDS("...")
dim(gblup.vcov)

#### Get the number of genotypes ####
n.geno <- nrow(gblup.vcov)

#### Reload the kinship matrix ####
G <- readRDS(file = "...")

#### Take GBV variance for the variance components ####
VarG <- varcomp[which(varcomp$Comp == "vm(EntryName, Ginv.sparse)",),"component"]

#### Compute the D matrix ####
D.matrix <- G*VarG

#### Compute the M matrix ####
M.mat <- D.matrix - gblup.vcov
dim(D.matrix)

#### Arrange the Omega matrix ####
upper.omega <- cbind(D.matrix, M.mat)
lower.omega <- cbind(M.mat,M.mat)

dim(upper.omega)
dim(lower.omega)
Omega <- rbind(upper.omega,lower.omega) 
dim(Omega)

#### Singular value decomposition (SVD) of the Omega matrix ####
tic()
e <- eigen(Omega)
toc()

#### Summary of the SVD ####
summary(e$values)

#### Obtain the eigenvalues from the SVD ####
eigen.value <- e$values
eigen.value[which(eigen.value < 0)] <- 0 # Make the non positive eigenvalues to 0


#### Obtain the eigenvectors ####
eigen.vectors <- e$vectors


#### Arrange diagonal matrix for the eigenvalues ####
diag.eigen.val <- diag(eigen.value)

#### Square root the eigenvalues ####
sqrt.diag.eigen.val <- sqrt(diag.eigen.val)

#### Multiply the eigenvectors with the sqrt of eigenvalues ####
tic()
Gamma.mat <- eigen.vectors %*% sqrt.diag.eigen.val
toc()
